# Supplementary material for: Phototrophic Fe(II) oxidation benefits from light/dark cycles
Source: Environ Microbiol Rep. 2024 Mar 15;16(2):e13239. doi: 10.1111/1758-2229.13239 (PMC10943175; doi:10.1111/1758-2229.13239)
Supplement: Supplementary file 1 — Figure S1. Flow cytometry plots. Panels A and B show counts and laser (BL1‐blue laser; YL4‐yellow laser), and Panel C combines blue and yellow laser. In panels D and E side scatter is plotted with one laser (BL or YL). Figure S2. Panel A shows the maximum Fe(II) oxidation rates of C. ferroooxidans KoFox for constant light (CL), long cycle (LC), and short cycle (SC) setups. Rates were calculated from triplicates for CL and LC, for SC 6 rates were chosen. SC+ was calculated from 9.8–13.8 days and divided by the light days. Figure S3. Mössbauer spectroscopy of C. ferroooxidans KoFox taken at 77 K and 5 K for constant light (CL), short light/dark cycle (SC), and long light/dark cycle (LC). Table S1. Summary of the Mössbauer parameters obtained by fitting. CS, centre shift; QS, quadrupole splitting; ε, quadrupole shift; H, hyperfine field; sigma, standard deviation of H; Pop, site population, i.e. relative spectral area. Db, doublet; S (Coll), collapsed sextet; S (Wide), widened sextet; S (Def), defined narrow sextet; χ2, goodness of the fit; Fe phase, identified iron phase. Samples were analysed for constant light (CL), short light/dark cycle (SC), and long light/dark cycle (LC). [file EMI4-16-e13239-s001.xlsx]

## Sheet: Figure 1
Figure 1 - CL; continuous light									SC; Short cycle									LC; Long cycle
Iron				Cells					Iron				Cells					Iron				Cells
Time	Fe(II)	std		Time	cell number	std			Time	Fe(II)	std		Time	cell number	std			Time	Fe(II)	std		Time	cell number	std
d	mM			d	cell/mL				d	mM			d	cell/mL				d	mM			d	cell/mL
0	9.19711	0.38544		0	872222	0			0	8.75983	0.04428		0	1959880	930714			6.85417	8.32399	1.21583		8.27083	11860400	966136
1.95833	8.92055	0.43174		3.875	15381200	11389500			1.95833	9.63775	0.10346		3.875	1646520	76847.7			7.27083	7.59375	0.8428		9.27083	19038400	246798
3.875	7.45223	0.3707		6.85417	91467200	21333400			2.86458	9.20621	0.47807		4.27083	1956810	197709			7.85417	7.88259	0.27264		9.85417	22749800	2639130
6.85417	1.8152	0.94485		7.85417	97299600	9433460			3.27083	8.6895	0.22097		6.85417	6467540	216330			8.27083	6.66817	0.44337		10.2708	30084500	1287460
7.85417	0.52043	0.2671		8.85417	82422600	26152100			3.875	8.74216	0.14752		7.27083	8135670	637381			8.85417	6.824	0.23295		11.2708	38248200	6156140
8.875	0.21812	0.07769		13.875	365069000	82561200			4.27083	8.31634	0.62247		7.85417	10085800	988348			9.27083	6.92725	0.64026		13.875	80467900	5244490
10.875	0.2219	0.00383		15.875	132227000	12764700			6.85417	8.32399	1.21583		8.27083	11860400	966136			9.85417	6.3859	0.79991		14.2708	118876000	17250500
13.875	0.10229	0.00407		--	--	--			7.27083	7.59375	0.8428		9.27083	19038400	246798			10.2708	4.94956	0.14258		14.875	110305000	6981250
15.875	0.11147	0.01959							7.85417	7.88259	0.27264		9.85417	22749800	2639130			10.875	4.99877	0.67235		15.2708	113269000	26546000
--									8.27083	6.66817	0.44337		10.2708	30084500	1287460			11.2708	3.7825	0.39511		15.875	186380000	30351300
--									8.85417	6.824	0.23295		11.2708	38248200	6156140			13.875	0.81114	0.12582		16.2708	118753000	8784240
									9.27083	6.92725	0.64026		13.875	80467900	5244490			14.2708	0.51351	0.14625		16.875	121170000	1297280
									9.85417	6.3859	0.79991		14.2708	118876000	17250500			14.875	0.51777	0.09063		18.2708	99025200	5324160
									10.2708	4.94956	0.14258		14.875	110305000	6981250			15.2708	0.37434	0.03857		20.8854	140896000	53003700
									10.875	4.99877	0.67235		15.2708	113269000	26546000			15.875	0.33713	0.03192		--	--	--
									11.2708	3.7825	0.39511		15.875	186380000	30351300			16.2708	0.27289	0.05373		--	--	--
									13.875	0.81114	0.12582		16.2708	118753000	8784240			16.875	0.32558	0.04633
									14.2708	0.51351	0.14625		16.875	121170000	1297280			17.8958	0.2798	0.08722
									14.875	0.51777	0.09063		18.2708	99025200	5324160			20.8854	0.167	0.0286
									15.2708	0.37434	0.03857		20.8854	140896000	53003700			21.2708	--	--
									15.875	0.33713	0.03192		--	--	--			21.875	--	--
									16.2708	0.27289	0.05373		--	--	--
									16.875	0.32558	0.04633
									17.8958	0.2798	0.08722
									20.8854	0.167	0.0286
									21.2708	--	--
									21.875	--	--

## Sheet: Figure 2
Maximum Fe(II) oxidation rates [mM/d]				Maximum Fe(II) oxidation rates per cell [mM//d*cell)]
CL; continuous light	LC; long cycle	SC; short cycle		CL; continuous light	LC; long cycle	SC; short cycle
1.86965	2.93	4.61179		0.07855	0.12337	0.18535
2.16168	2.505	4.36402		0.07314	0.14812	0.1008
2.3814	2.265	3.05679		0.02252	0.09537	0.05734
		4.05049				8.99381
		2.10423				6.50932
		3.06333				3.79743
For the setup with constant light, maximum Fe(II) oxidation rates were calculated between the two fastest time points for each microcosm individually and averaged among all replicates (3.9-6.9 days). For the long light/dark cycle, maximum Fe(II) oxidation rates were calculated from the light phases that showed the fastest Fe(II) oxidation rate for each bottle and averaged (8.9-10.9 days). For the…
